# Supplementary material for: Modelling the pyrenoid-based CO2-concentrating mechanism provides insights into its operating principles and a roadmap for its engineering into crops
Source: Nat Plants. 2022 May 19;8(5):583–95. doi: 10.1038/s41477-022-01153-7 (PMC9122830; doi:10.1038/s41477-022-01153-7)
Supplement: Supplementary file 3 — Supplementary Tables 5 and 6. [file 41477_2022_1153_MOESM3_ESM.xlsx]

## Sheet: Supp Table 5
	Supplemetary Table 5. The chloroplast-scale PCCM model shows semi-quantitative agreement with existing experimental data. Experimental Chlamydomonas PCCM mutant phenotypes, characterized by the growth rate and the O2 evolution flux relative to wildtype (WT), are collected here from prior publications (see References). These results are compared to simulation results (present study) measuring norm…
	Disrupted genes	CO2 level†	Experimental PCCM phenotype: Relative O2 evolution compared to WT‡	Reference¶	Simulation PCCM pheonotype: Relative CO2 fixation flux compared to WT‡	Simulation parameters#	Comment on the choices of simulation parameters	Interpretation by the chloroplast-scale CCM model
	None (WT)	Air	—	1,2,4-6,8	—	Ccyt = 1e-5 M, H-cyt = 1e-4 M, VLCIB = 1e4 /s, VCAH3 = 1e4 /s, κLCIA = 5e-6 m/s, κstarch = 1e-8 m/s	A moderate rate of LCIA pumping κLCIA = 5e-6 m/s is chosen such that the lcib mutant still maintains residual PCCM activity.	Moderate active HCO3- uptake mediated by LCIA Effective passive CO2 uptake mediated by LCIB
	None (WT)	VLC	—	1,2,4-6,8	—	Ccyt = 1e-6 M, H-cyt = 3e-5 M, VLCIB = 1e4 /s, VCAH3 = 1e4 /s, κLCIA = 3e-5 m/s, κstarch = 1e-8 m/s	Cytosolic H-cyt is chosen to be 3 times higher than that measured in the lciahla3* mutant according to Ref. 8.	Effective active HCO3- uptake mediated by LCIA Effective CO2 recapture mediated by LCIB
	Ci uptake mutants
	lcib	Air	↓↓	1–4, 6	↓↓	Ccyt = 1e-5 M, H-cyt = 1e-4 M, VLCIB = 0 /s, VCAH3 = 1e4 /s, κLCIA = 5e-6 m/s, κstarch = 1e-8 m/s	VLCIB = 0 /s is chosen to represent the lcib mutation.	Moderate active HCO3- uptake mediated by LCIA No passive CO2 uptake mediated by LCIB
	lcib	VLC	— or ↓	1–4, 6	↓	Ccyt = 1e-6 M, H-cyt = 3e-5 M, VLCIB = 0 /s, VCAH3 = 1e4 /s, κLCIA = 3e-5 m/s, κstarch = 1e-8 m/s	VLCIB = 0 /s is chosen to represent the lcib mutation.	Effective active HCO3- uptake mediated by LCIA No CO2 recapture mediated by LCIB
	lcia	Air	—	4, 6, 8	—	Ccyt = 1e-5 M, H-cyt = 1e-4 M, VLCIB = 1e4 /s, VCAH3 = 1e4 /s, κLCIA = 0 m/s, κstarch = 1e-8 m/s	κLCIA = 0 m/s is chosen to represent the lcia mutation.	No active HCO3- uptake mediated by LCIA Effective passive CO2 uptake mediated by LCIB
	lcia	VLC	↓↓	4, 6, 8	↓↓	Ccyt = 1e-6 M, H-cyt = 2e-2 M, VLCIB = 1e4 /s, VCAH3 = 1e4 /s, κLCIA = 0 m/s, κstarch = 1e-8 m/s	κLCIA = 0 m/s is chosen to represent the lcia mutation. The cytosolic H-cyt is estimated from the HCO3- pumping flux across the chloroplast membrane in the WT model, which should be equal to the HCO3- pumping flux by HLA3 across the plasma membrane.	No active HCO3- uptake mediated by LCIA Extremely high concentration of HCO3- in the cytosol due to pumping by HLA3, which can then diffuse into the stroma. Effective CO2 recapture mediated by LCIB
	lci1	Air	↓	6	↓	Ccyt = 5e-6 M, H-cyt = 1e-4 M, VLCIB = 1e4 /s, VCAH3 = 1e4 /s, κLCIA = 5e-6 m/s, κstarch = 1e-8 m/s	The value of Ccyt is chosen to fit the experimental measurement of the lci1 mutant.	Moderate active HCO3- uptake mediated by LCIA Limited passive CO2 uptake mediated by LCIB (limited by LCI1-deficient CO2 transport into the cytosol)
	lci1	VLC	—	6	—	Ccyt = 1e-6 M, H-cyt = 3e-5 M, VLCIB = 1e4 /s, VCAH3 = 1e4 /s, κLCIA = 3e-5 m/s, κstarch = 1e-8 m/s	The effect of the lci1 mutation is neglected under VLC because the choloroplast consumes HCO3-, which does not rely on transporting CO2 into the cytosol.	Effective active HCO3- uptake mediated by LCIA Effective CO2 recapture mediated by LCIB
	hla3*	VLC	↓↓	7, 8	↓↓	Ccyt = 1e-6 M, H-cyt = 1e-5 M, VLCIB = 1e4 /s, VCAH3 = 1e4 /s, κLCIA = 3e-5 m/s, κstarch = 1e-8 m/s	H-cyt = 1e-5 M is chosen to represent hla3 mutation.	Limited active HCO3- uptake mediated by LCIA (limited by HLA3-deficient HCO3- transport into the cytosol) Effective CO2 recapture mediated by LCIB
	lcib, lcia	Air	↓↓↓	4	↓↓↓	Ccyt = 1e-5 M, H-cyt = 1e-4 M, VLCIB = 0 /s, VCAH3 = 1e4 /s, κLCIA = 0 m/s, κstarch = 1e-8 m/s	See lcib and lcia single mutants.	No active HCO3- uptake mediated by LCIA No passive CO2 uptake mediated by LCIB
	lcib, lcia	VLC	↓↓↓	6	↓↓↓	Ccyt = 1e-6 M, H-cyt = 2e-2 M, VLCIB = 0 /s, VCAH3 = 1e4 /s, κLCIA = 0 m/s, κstarch = 1e-8 m/s	See lcib and lcia single mutants.	Same as above.
	lcib, lci1	Air	↓↓	6	↓↓	Ccyt = 5e-6 M, H-cyt = 1e-4 M, VLCIB = 0 /s, VCAH3 = 1e4 /s, κLCIA = 5e-6 m/s, κstarch = 1e-8 m/s	See lcib and lci1 single mutants.	Moderate active HCO3- uptake mediated by LCIA No passive CO2 uptake mediated by LCIB
	lcib, lci1	VLC	↓	6	↓	Ccyt = 1e-6 M, H-cyt = 3e-5 M, VLCIB = 0 /s, VCAH3 = 1e4 /s, κLCIA = 3e-5 m/s, κstarch = 1e-8 m/s	See lcib and lci1 single mutants.	Effective active HCO3- uptake mediated by LCIA No CO2 recapture mediated by LCIB
	lcib, hla3*	VLC	↓↓↓	7	↓↓↓	Ccyt = 1e-6 M, H-cyt = 1e-5 M, VLCIB = 0 /s, VCAH3 = 1e4 /s, κLCIA = 3e-5 m/s, κstarch = 1e-8 m/s	See lcib and hla3* single mutants.	Limited active HCO3- uptake mediated by LCIA (limited by HLA3-deficient HCO3- transport into the cytosol) No CO2 recapture mediated by LCIB
	lcib, hla3*	Air	↓	6	↓	Ccyt = 5e-6 M, H-cyt = 1e-4 M, VLCIB = 1e4 /s, VCAH3 = 1e4 /s, κLCIA = 0 m/s, κstarch = 1e-8 m/s	See lcia and lci1 single mutants.	No active HCO3- uptake mediated by LCIA Limited passive CO2 uptake mediated by LCIB (limited by LCI1-deficient CO2 transport into the cytosol)
	lcia, lci1	VLC	↓↓	6	↓↓	Ccyt = 1e-6 M, H-cyt = 2e-2 M, VLCIB = 1e4 /s, VCAH3 = 1e4 /s, κLCIA = 0 m/s, κstarch = 1e-8 m/s	See lcia and lci1 single mutants.	No active HCO3- uptake mediated by LCIA Extremely high concentration of HCO3- in the cytosol due to pumping by HLA3, which can then diffuse into the stroma. Effective CO2 recapture mediated by LCIB
	lcia, hla3*	VLC	↓↓↓	7,8	↓↓↓	Ccyt = 1e-6 M, H-cyt = 1e-5 M, VLCIB = 1e4 /s, VCAH3 = 1e4 /s, κLCIA = 0 m/s, κstarch = 1e-8 m/s	See lcia and hla3* single mutants.	No active HCO3- uptake mediated by LCIA Limited passive CO2 uptake mediated by LCIB (limited by low level of external CO2)
	Starch sheath mutants
	sta2	VLC	↓	5	↓	Ccyt = 1e-6 M, H-cyt = 3e-5 M, VLCIB = 1e4 /s, VCAH3 = 1e4 /s, κLCIA = 3e-5 m/s, κstarch = 3e-4 m/s	A starch permeability equal to that of the chloroplast membrane is chosen to mimic the effect of a thin starch sheath in the sta2 mutant.	CO2 leakage out of the matrix slowed by a thinned starch sheath barrier and by a moderate thylakoid stacks barrier Low HCO3- leakage out of the chloroplast due to localized LCIB
	sta11	VLC	↓↓	5	↓↓	Ccyt = 1e-6 M, H-cyt = 3e-5 M, VLCIB = 1e4 /s, VCAH3 = 1e4 /s, κLCIA = 3e-5 m/s, κstarch = 102 m/s	A high starch permeability is chosen to represent the starchless mutant sta11.	CO2 leakage out of the matrix slowed by a moderate thylakoid stacks barrier High HCO3- leakage out of the chloroplast due to diffuse LCIB
	Lumenal carbonic anhydrase mutants
	cah3	Air	↓↓↓	1, 2	↓↓↓	Ccyt = 1e-5 M, H-cyt = 1e-4 M, VLCIB = 1e4 /s, VCAH3 = 0 /s, κLCIA = 5e-6 m/s, κstarch = 1e-8 m/s	VCAH3 = 0 /s is chosen to represent the cah3 mutation.	Low CO2 fixation flux supported solely by CO2 diffusion from the stroma into the matrix, and not by CAH3-mediated HCO3- conversion in the pyrenoid.
		VLC	↓↓↓	1, 2	↓↓↓	Ccyt = 1e-6 M, H-cyt = 3e-5 M, VLCIB = 1e4 /s, VCAH3 = 0 /s, κLCIA = 3e-5 m/s, κstarch = 1e-8 m/s	VCAH3 = 0 /s is chosen to represent the cah3 mutation.	Same as above.
	cah3, lcib	Air	↓↓↓	1	↓↓↓	Ccyt = 1e-5 M, H-cyt = 1e-4 M, VLCIB = 0 /s, VCAH3 = 0 /s, κLCIA = 5e-6 m/s, κstarch = 1e-8 m/s	See lcib and cah3 single mutants.	Same as above.
		VLC	↓↓↓	1	↓↓↓	Ccyt = 1e-6 M, H-cyt = 3e-5 M, VLCIB = 0 /s, VCAH3 = 0 /s, κLCIA = 3e-5 m/s, κstarch = 1e-8 m/s	See lcib and cah3 single mutants.	Same as above.
	*Knockdown via RNAi
	† Air: air-level CO2, VLC: very low CO2
	‡ —: >90% WT level, ↓: 65%~90% WT level, ↓↓: 40%~65% WT level, ↓↓↓: <40% WT level
	¶ Table references: 1. Duanmu, Wang, and Spalding, Plant Physiol 2009; 2. Wang and Spalding, Photosynth Res 2014; 3. Wang and Spalding, PNAS 2006; 4. Wang and Spalding, Plant Physiol 2014; 5. Toyokawa, Yamano, and Fukuzawa, Plant Physiol 2020; 6. Kono and Spalding, Plant J 2020; 7. Duanmu et al., PNAS 2009; 8. Yamano et al. PNAS 2009
	# For all cases, the thylakoid stacks diffusion barrier is present, and the LCIA irreversibility is set to γLCIA = 0.01. For VLC, stromal LCIB is assumed to be localized around the pyrenoid periphery except for the sta11 mutant. The mutants are modeled by altering particular simulation parameters compared to WT, which are colored correspondingly.

## Sheet: Supp Table 6
	Supplementary Table 6. Performance of the 216 PCCM configurations varying the presence and localization of enzymes, HCO3- channels and diffusion barriers. Kinetic parameters of plant (Spinacea oleracea) Rubisco are used in this analysis. See Supplementary Fig. 26 for details of model parameters representing each configuration.
	Thylakoid membrane HCO3- channel	Chloroplast envelope HCO3- channel	Thylakoid carbonic anhydrase	Stromal carbonic anhydrase	Rubisco	Diffusion barrier	Norm. CO2 fixation flux	ATP per CO2 fixed
	off	on	none	localized	localized	starch sheath	0.0253978	6.83634e-05
	on	on	none	localized	localized	starch sheath	0.0254088	0.000584162
	off	on	none	diffuse	localized	starch sheath	0.0258138	5.70645e-05
	off	on	localized	localized	localized	starch sheath	0.0260061	0.00426455
	off	on	localized	diffuse	localized	starch sheath	0.0263571	0.00469639
	off	on	diffuse	localized	localized	starch sheath	0.0276022	0.00369914
	off	on	diffuse	diffuse	localized	starch sheath	0.0279644	0.00410423
	on	on	none	localized	localized	thylakoid stacks	0.0294013	0.000505137
	off	on	none	localized	localized	thylakoid stacks	0.0314727	6.34439e-05
	off	on	localized	localized	localized	thylakoid stacks	0.0317898	0.00501512
	off	on	diffuse	localized	localized	thylakoid stacks	0.032434	0.00474925
	on	on	none	diffuse	localized	thylakoid stacks	0.0397881	0.000372648
	on	on	none	diffuse	localized	starch sheath	0.041437	0.00035745
	off	on	none	diffuse	localized	thylakoid stacks	0.0415023	4.72765e-05
	off	on	localized	diffuse	localized	thylakoid stacks	0.0416965	0.0037386
	off	on	diffuse	diffuse	localized	thylakoid stacks	0.0420805	0.00359867
	on	on	none	localized	diffuse	thylakoid stacks	0.0908941	0.000163277
	off	off	none	localized	localized	starch sheath	0.0909243	0.000159869
	on	off	none	localized	localized	starch sheath	0.091006	0.00126378
	off	on	none	none	localized	starch sheath	0.0910506	1.17596e-05
	off	off	none	none	localized	starch sheath	0.0910522	2.13958e-05
	on	on	none	none	localized	starch sheath	0.091062	0.000153337
	on	off	none	none	localized	starch sheath	0.0910682	0.000220064
	off	off	none	diffuse	localized	starch sheath	0.0914885	0.00012863
	on	on	none	diffuse	diffuse	thylakoid stacks	0.0914918	0.000162187
	off	on	localized	none	localized	starch sheath	0.0924353	0.000935774
	off	off	localized	none	localized	starch sheath	0.0924997	0.00123069
	off	off	localized	diffuse	localized	starch sheath	0.094043	0.00991961
	off	off	localized	localized	localized	starch sheath	0.0940942	0.00939784
	on	off	localized	none	localized	starch sheath	0.0944612	0.00792044
	off	on	none	localized	diffuse	thylakoid stacks	0.0947427	2.10264e-05
	off	on	localized	localized	diffuse	thylakoid stacks	0.0947792	0.00164659
	off	on	diffuse	localized	diffuse	thylakoid stacks	0.0948277	0.00162047
	off	on	none	diffuse	diffuse	thylakoid stacks	0.0953433	2.08685e-05
	off	on	localized	diffuse	diffuse	thylakoid stacks	0.0953614	0.00163464
	off	on	diffuse	diffuse	diffuse	thylakoid stacks	0.0953989	0.00160989
	off	on	none	none	localized	thylakoid stacks	0.0956323	1.35416e-05
	off	off	none	none	localized	thylakoid stacks	0.0956347	2.2785e-05
	on	on	none	none	localized	thylakoid stacks	0.0956547	0.000148367
	on	off	none	none	localized	thylakoid stacks	0.095666	0.000211828
	off	on	localized	none	localized	thylakoid stacks	0.0961572	0.0013161
	off	off	localized	none	localized	thylakoid stacks	0.0962335	0.00157156
	off	on	diffuse	none	localized	starch sheath	0.097339	0.000613586
	off	off	diffuse	none	localized	starch sheath	0.0973588	0.000945938
	off	off	diffuse	diffuse	localized	starch sheath	0.0975113	0.00933094
	off	off	diffuse	localized	localized	starch sheath	0.0975953	0.0088333
	on	off	localized	none	localized	thylakoid stacks	0.0981579	0.00768465
	on	on	none	diffuse	localized	none	0.100916	0.000146673
	off	on	none	diffuse	localized	none	0.100916	1.69153e-05
	off	on	localized	diffuse	localized	none	0.100961	0.0013333
	off	on	diffuse	diffuse	localized	none	0.10101	0.00130303
	off	on	diffuse	none	localized	thylakoid stacks	0.101184	0.000982611
	off	off	diffuse	none	localized	thylakoid stacks	0.101237	0.00128735
	off	on	none	localized	localized	none	0.103873	1.64041e-05
	on	on	none	localized	localized	none	0.103874	0.000142385
	off	on	localized	localized	localized	none	0.103921	0.00128876
	off	on	diffuse	localized	localized	none	0.103966	0.00126369
	on	off	diffuse	none	localized	starch sheath	0.104173	0.0070348
	on	off	diffuse	none	localized	thylakoid stacks	0.109925	0.00673597
	on	on	localized	diffuse	diffuse	thylakoid stacks	0.118704	3.55493
	on	on	localized	localized	diffuse	thylakoid stacks	0.127985	2.43272
	off	on	none	localized	diffuse	starch sheath	0.130328	1.30498e-05
	on	on	none	localized	diffuse	starch sheath	0.130329	0.000113473
	off	on	localized	localized	diffuse	starch sheath	0.130362	0.000790074
	off	on	diffuse	localized	diffuse	starch sheath	0.130388	0.000774636
	on	on	none	localized	diffuse	none	0.130473	0.000113317
	off	on	none	localized	diffuse	none	0.130473	1.30121e-05
	off	on	localized	localized	diffuse	none	0.130483	0.00101594
	off	on	diffuse	localized	diffuse	none	0.130485	0.00100321
	on	on	none	diffuse	diffuse	starch sheath	0.130542	0.00011353
	on	on	none	diffuse	diffuse	none	0.130765	0.000113172
	off	on	none	diffuse	diffuse	none	0.130766	1.30183e-05
	off	on	localized	diffuse	diffuse	none	0.130775	0.00102054
	off	on	diffuse	diffuse	diffuse	none	0.130777	0.00100369
	off	on	none	diffuse	diffuse	starch sheath	0.131662	1.62072e-05
	off	on	localized	diffuse	diffuse	starch sheath	0.131699	0.00127113
	off	on	diffuse	diffuse	diffuse	starch sheath	0.131722	0.00125884
	on	on	diffuse	diffuse	diffuse	thylakoid stacks	0.147963	5.05118
	on	on	localized	diffuse	diffuse	starch sheath	0.154031	2.77845
	on	on	diffuse	localized	diffuse	thylakoid stacks	0.156358	4.52032
	on	on	localized	localized	diffuse	starch sheath	0.162728	1.51811
	on	on	localized	diffuse	diffuse	none	0.164507	3.16085
	on	on	localized	localized	diffuse	none	0.166511	3.07694
	on	on	diffuse	diffuse	diffuse	starch sheath	0.176319	4.26487
	on	on	diffuse	diffuse	diffuse	none	0.177817	4.28132
	on	on	diffuse	localized	diffuse	none	0.178891	4.23853
	off	off	none	localized	localized	thylakoid stacks	0.181226	7.30308e-05
	off	off	localized	localized	localized	thylakoid stacks	0.18283	0.00565326
	off	off	diffuse	localized	localized	thylakoid stacks	0.183953	0.00554002
	on	off	none	localized	localized	thylakoid stacks	0.1856	0.000571237
	on	on	diffuse	localized	diffuse	starch sheath	0.18645	3.65203
	on	on	diffuse	diffuse	localized	none	0.203299	3.74589
	on	on	diffuse	localized	localized	none	0.214108	3.54388
	on	off	none	diffuse	localized	starch sheath	0.216037	0.000514225
	off	off	none	diffuse	localized	thylakoid stacks	0.22201	5.75006e-05
	off	off	localized	diffuse	localized	thylakoid stacks	0.222884	0.0044493
	off	off	diffuse	diffuse	localized	thylakoid stacks	0.223195	0.00440829
	on	off	none	diffuse	localized	thylakoid stacks	0.230332	0.000448377
	on	on	localized	diffuse	localized	none	0.236109	2.20513
	on	on	localized	localized	localized	none	0.248888	2.06373
	off	on	none	none	diffuse	thylakoid stacks	0.263103	4.7283e-06
	off	off	none	none	diffuse	thylakoid stacks	0.263105	8.10882e-06
	on	on	none	none	diffuse	thylakoid stacks	0.26312	5.37406e-05
	on	off	none	none	diffuse	thylakoid stacks	0.263128	7.6968e-05
	off	on	localized	none	diffuse	thylakoid stacks	0.263278	0.00039432
	off	off	localized	none	diffuse	thylakoid stacks	0.263329	0.000508379
	off	on	diffuse	none	diffuse	thylakoid stacks	0.264056	0.000359941
	off	off	diffuse	none	diffuse	thylakoid stacks	0.264097	0.000481804
	on	off	localized	none	diffuse	thylakoid stacks	0.264355	0.00281496
	on	off	diffuse	none	diffuse	thylakoid stacks	0.265803	0.00278461
	on	on	diffuse	diffuse	localized	thylakoid stacks	0.281953	2.64244
	off	off	none	localized	diffuse	thylakoid stacks	0.294402	4.31675e-05
	off	off	none	diffuse	diffuse	thylakoid stacks	0.294421	4.3071e-05
	off	off	diffuse	diffuse	diffuse	thylakoid stacks	0.294466	0.0033202
	off	off	diffuse	localized	diffuse	thylakoid stacks	0.294481	0.0033266
	off	off	localized	diffuse	diffuse	thylakoid stacks	0.294485	0.00330663
	off	off	localized	localized	diffuse	thylakoid stacks	0.294529	0.00331419
	on	off	none	localized	diffuse	thylakoid stacks	0.295276	0.000344676
	on	off	none	diffuse	diffuse	thylakoid stacks	0.295306	0.000344235
	off	on	none	none	localized	none	0.297822	3.1176e-06
	off	off	none	none	localized	none	0.297822	6.12641e-06
	on	on	none	none	localized	none	0.297826	4.64054e-05
	on	off	none	none	localized	none	0.297827	6.70903e-05
	off	on	localized	none	localized	none	0.297856	0.000249273
	off	off	localized	none	localized	none	0.29787	0.000373727
	off	on	diffuse	none	localized	none	0.297888	0.0002403
	off	off	diffuse	none	localized	none	0.297898	0.000367246
	on	off	localized	none	localized	none	0.29811	0.00245779
	on	off	diffuse	none	localized	none	0.298136	0.00245331
	off	off	none	localized	localized	none	0.298482	4.64653e-05
	on	off	none	localized	localized	none	0.298488	0.000369012
	off	off	diffuse	localized	localized	none	0.298594	0.00358052
	off	off	localized	localized	localized	none	0.298669	0.00357127
	on	on	diffuse	diffuse	localized	starch sheath	0.299217	2.50273
	off	off	none	diffuse	localized	none	0.299514	4.623e-05
	on	off	none	diffuse	localized	none	0.29952	0.000367221
	off	off	diffuse	diffuse	localized	none	0.29961	0.00356263
	off	off	localized	diffuse	localized	none	0.299681	0.00355283
	off	off	none	localized	diffuse	starch sheath	0.312233	4.43065e-05
	off	off	none	diffuse	diffuse	starch sheath	0.312233	4.3689e-05
	on	off	none	localized	diffuse	starch sheath	0.312239	0.000353428
	off	off	diffuse	diffuse	diffuse	starch sheath	0.31227	0.00337018
	off	off	diffuse	localized	diffuse	starch sheath	0.312295	0.00264183
	off	off	localized	diffuse	diffuse	starch sheath	0.312345	0.00336933
	off	off	localized	localized	diffuse	starch sheath	0.312362	0.00263045
	on	off	none	diffuse	diffuse	starch sheath	0.312553	0.000352868
	off	off	none	localized	diffuse	none	0.312586	4.43842e-05
	on	off	none	localized	diffuse	none	0.312586	0.000352951
	off	off	none	diffuse	diffuse	none	0.312592	4.4376e-05
	on	off	none	diffuse	diffuse	none	0.312593	0.000352894
	off	off	diffuse	localized	diffuse	none	0.312595	0.00342138
	off	off	diffuse	diffuse	diffuse	none	0.312601	0.00342078
	off	off	localized	localized	diffuse	none	0.312604	0.00340515
	off	off	localized	diffuse	diffuse	none	0.31261	0.00340455
	off	on	none	none	diffuse	starch sheath	0.312688	3.10059e-06
	off	off	none	none	diffuse	starch sheath	0.312689	5.94147e-06
	on	on	none	none	diffuse	starch sheath	0.312691	4.41725e-05
	on	off	none	none	diffuse	starch sheath	0.312693	6.38734e-05
	off	on	localized	none	diffuse	starch sheath	0.312714	0.000190275
	off	off	localized	none	diffuse	starch sheath	0.312725	0.000294869
	off	on	diffuse	none	diffuse	starch sheath	0.312735	0.000183664
	off	off	diffuse	none	diffuse	starch sheath	0.312742	0.000290072
	on	off	diffuse	none	diffuse	starch sheath	0.312919	0.00233603
	on	off	localized	none	diffuse	starch sheath	0.312942	0.00233748
	off	on	none	none	diffuse	none	0.313039	2.88583e-06
	off	off	none	none	diffuse	none	0.31304	5.7517e-06
	on	on	none	none	diffuse	none	0.313042	4.40685e-05
	on	off	none	none	diffuse	none	0.313043	6.37722e-05
	off	on	diffuse	none	diffuse	none	0.313053	0.000222492
	off	on	localized	none	diffuse	none	0.313053	0.000222365
	off	off	diffuse	none	diffuse	none	0.31306	0.000344862
	off	off	localized	none	diffuse	none	0.313061	0.000344288
	on	off	diffuse	none	diffuse	none	0.313178	0.00233347
	on	off	localized	none	diffuse	none	0.313184	0.0023331
	on	off	diffuse	diffuse	diffuse	none	0.329957	7.62811
	on	off	diffuse	localized	diffuse	none	0.331605	7.5237
	on	off	diffuse	diffuse	diffuse	starch sheath	0.332592	7.95052
	on	off	localized	diffuse	diffuse	starch sheath	0.337854	6.86703
	on	off	diffuse	localized	diffuse	starch sheath	0.339532	6.86945
	on	off	localized	diffuse	diffuse	none	0.342095	6.49896
	on	off	localized	localized	diffuse	starch sheath	0.34284	3.78969
	on	off	localized	localized	diffuse	none	0.343879	6.26366
	on	off	localized	diffuse	diffuse	thylakoid stacks	0.349703	7.27453
	on	off	diffuse	diffuse	diffuse	thylakoid stacks	0.355387	8.37667
	on	off	localized	localized	diffuse	thylakoid stacks	0.359571	5.28737
	on	on	localized	none	diffuse	starch sheath	0.363789	0.616649
	on	off	diffuse	localized	diffuse	thylakoid stacks	0.364661	7.77028
	on	on	diffuse	localized	localized	thylakoid stacks	0.379861	1.91551
	on	on	localized	none	diffuse	none	0.392324	1.15367
	on	on	localized	diffuse	localized	thylakoid stacks	0.398884	1.12483
	on	off	diffuse	diffuse	localized	none	0.415201	5.93064
	on	on	diffuse	none	diffuse	starch sheath	0.417097	1.45422
	on	on	diffuse	none	diffuse	none	0.419245	1.59746
	on	on	localized	diffuse	localized	starch sheath	0.426451	0.972487
	on	off	diffuse	localized	localized	none	0.429213	5.68115
	on	on	localized	none	localized	none	0.43929	1.03858
	on	on	diffuse	none	localized	none	0.441175	1.5232
	on	on	localized	none	diffuse	thylakoid stacks	0.46427	0.393203
	on	on	diffuse	localized	localized	starch sheath	0.485795	1.48261
	on	on	localized	localized	localized	thylakoid stacks	0.510102	0.780056
	on	on	diffuse	none	localized	starch sheath	0.520644	1.24528
	on	off	localized	diffuse	localized	none	0.527244	4.04673
	on	off	localized	localized	localized	none	0.539445	3.83136
	on	on	diffuse	none	diffuse	thylakoid stacks	0.564297	0.785947
	on	off	diffuse	diffuse	localized	thylakoid stacks	0.612536	4.14247
	on	on	localized	localized	localized	starch sheath	0.623812	0.506086
	on	off	diffuse	diffuse	localized	starch sheath	0.626572	3.8828
	on	on	localized	none	localized	starch sheath	0.636086	0.462979
	on	on	diffuse	none	localized	thylakoid stacks	0.655779	0.756099
	on	on	localized	none	localized	thylakoid stacks	0.674671	0.391822
	on	off	diffuse	localized	localized	thylakoid stacks	0.719381	3.25367
	on	off	localized	diffuse	localized	thylakoid stacks	0.792409	2.62318
	on	off	diffuse	localized	localized	starch sheath	0.828705	2.59067
	on	off	localized	diffuse	localized	starch sheath	0.828891	2.44409
	on	off	localized	localized	localized	thylakoid stacks	0.860476	2.00682
	on	off	localized	localized	localized	starch sheath	0.925098	1.32662

## Sheet: Source Simulation Data
Strain	CO2 condition	Norm. CO2 fixation flux	Relative to WT	Symbol
Wildtype (WT)	Air	0.889402	N.A.
	VLC	0.754511	N.A.
lcib	Air	0.418932	0.471027	||
	VLC	0.592095	0.78474	|
lcia	Air	0.849283	0.954892	--
	VLC	0.354852	0.470307	||
lci1	Air	0.772808	0.868907	|
	VLC	0.754511	1	--
hla3*	VLC	0.310995	0.412181	||
lcib; lcia	Air	0.041635	0.0468124	|||
	VLC	0.26477	0.350916	|||
lcib; lci1	Air	0.403731	0.453935	||
	VLC	0.592095	0.78474	|
lcib; hla3*	VLC	0.238198	0.315699	|||
lcia; lci1	Air	0.615823	0.692401	|
	VLC	0.354852	0.470307	||
lcia; hla3*	VLC	0.009496	0.0125856	|||
sta2	VLC	0.647526	0.858206	|
sta11	VLC	0.45076	0.59742	||
cah3	Air	0.067462	0.075851	|||
	VLC	0.118197	0.156654	|||
cah3; lcib	Air	0.041043	0.0461467	|||
	VLC	0.004445	0.00589123	|||
